# Supplementary material for: Transcriptome and Neuroendocrinome Responses to Environmental Stress in the Model and Pest Insect Spodoptera frugiperda
Source: Int J Mol Sci. 2025 Jan 15;26(2):691. doi: 10.3390/ijms26020691 (PMC11766081; doi:10.3390/ijms26020691)
Supplement: Supplementary file 1 [file ijms-26-00691-s001.zip]

Archive with 1 entries (1 files):
- ijms-3345953-supplementary.pdf
